# Supplementary material for: Spotlight on FAM72B: Pan-Cancer Expression Profiles and Its Potential as a Prognostic and Immunotherapeutic Biomarker
Source: Genes (Basel). 2025 Sep 26;16(10):1140. doi: 10.3390/genes16101140 (PMC12564144; doi:10.3390/genes16101140)
Supplement: Supplementary file 1 [file genes-16-01140-s001.zip]

Archive with 1 entries (1 files):
- genes-3842009-supplementary.pdf
